# Supplementary material for: A Nutrient-Deficient Microenvironment Facilitates Ferroptosis Resistance via the FAM60A–PPAR Axis in Pancreatic Ductal Adenocarcinoma
Source: Research (Wash D C). 2024 Feb 2;7:0300. doi: 10.34133/research.0300 (PMC10836236; doi:10.34133/research.0300)
Supplement: Supplementary 1 — Figs. S1 to S6 Tables S1 to S4 [file research.0300.f1.zip]

Archive with 2 entries (2 files):
- RESEARCH-D-23-00735-Supplementary Info.pdf
- western original pic.pdf
